# Supplementary material for: An Explicit Test of Kill the Winner: Protistan Grazing and Phage Lysis Differentially Impact Fast‐Growing Bacterial Taxa in the Coastal Antarctic
Source: Environ Microbiol. 2026 Feb 9;28(2):e70254. doi: 10.1111/1462-2920.70254 (PMC12886177; doi:10.1111/1462-2920.70254)
Supplement: Supplementary file 7 — Table S1: Results from every dilution experiment, including the change in growth rate (mortality) from the combined dilution series and the error, the mortality from the protist dilution series and the error and the calculated influence from phages (phage mortality) and the error. [file EMI-28-e70254-s002.csv]

	experiment_number	date	combined_mortality	combined_Error	protist_mortality	protist_Error	phage_mortality	phage_Error
1	40	3/18/24	-3.18E-05	3.0854281771956e-05	-1.86E-05	1.48697361028571e-05	-1.33E-05	1.59845456690988e-05
2	39	3/12/24	-2.43E-05	3.07892782372894e-05	-3.01E-05	4.38996164619024e-05	5.77108717254772e-06	-1.31E-05
3	38	3/4/24	-3.54E-05	2.28024078294411e-05	7.8451362818084e-05	3.79517653455705e-05	-0.000113857	-1.51E-05
4	37	2/26/24	-3.90E-05	2.76097489041292e-05	-1.26E-05	4.18228866380474e-05	-2.64E-05	-1.42E-05
5	36	2/12/24	1.25431386731835e-05	2.30738830644484e-05	1.94523059262936e-05	1.25350157831057e-05	-6.91E-06	1.05388672813427e-05
6	35	2/7/24	8.99434940264867e-05	2.57984079053747e-05	-9.26E-06	1.13858485626591e-05	9.92018028282799e-05	1.44125593427156e-05
7	34	1/29/24	5.66568276823977e-05	1.6107969862489e-05	6.1771893458133e-05	2.22096769178228e-05	-5.12E-06	-6.10E-06
8	33	1/22/24	8.23513044931724e-05	2.6259943045243e-05	6.88675969435593e-05	2.50378300277709e-05	1.34837075496131e-05	1.22211301747212e-06
9	32	1/16/24	6.4107080920324e-05	2.27285123193183e-05	3.27389917794594e-05	1.53718606339757e-05	3.13680891408646e-05	7.3566516853426e-06
10	31	1/8/24	-6.62E-05	4.128748290359e-05	6.95785788397267e-05	1.4604856203133e-05	-0.000135731	2.6682626700457e-05
11	30	1/2/24	6.42527643362522e-05	5.32701022103347e-05	8.98987975287619e-05	1.71904833353392e-05	-2.56E-05	3.60796188749955e-05
12	29	12/20/23	0.00010307	2.00663689680171e-05	8.72485735254254e-05	3.18756370055779e-05	1.58212400609037e-05	-1.18E-05
13	28	12/14/23	9.65581059084888e-06	1.10851834780141e-05	3.93005754288616e-05	1.14197305971651e-05	-2.96E-05	-3.35E-07
14	27	12/4/23	1.24209232763546e-05	1.40526754986129e-05	3.69057699287665e-05	1.66348089983338e-05	-2.45E-05	-2.58E-06
15	26	11/28/23	0.000126657	1.63310098582802e-05	6.29053419687984e-05	2.12017458771525e-05	6.37513741083637e-05	-4.87E-06
16	24	3/9/23	0.00019459	0.000114131	0.000133098	3.64820140319141e-05	6.14916299644094e-05	7.76488435279862e-05
17	23	3/7/23	6.0903416632733e-05	2.24302467756516e-05	-2.36E-05	2.2020441958888e-05	8.44925135362105e-05	4.09804816763671e-07
18	21	2/27/23	-5.83E-05	2.22712448710481e-05	-6.23E-05	3.15580341750508e-05	3.94098574775823e-06	-9.29E-06
19	20	2/24/23	-1.89E-05	3.78336301036661e-05	5.55495414134509e-06	2.38946646679907e-05	-2.45E-05	1.39389654356754e-05
20	17	2/12/23	-2.47E-05	1.90594258687889e-05	-2.62E-05	7.04575676545977e-06	1.43351954854298e-06	1.20136691033292e-05
21	15	2/6/23	-2.00E-05	2.09662222026312e-05	-4.69E-06	1.08650307916824e-05	-1.53E-05	1.01011914109487e-05
22	14	2/2/23	-0.000107143	2.79462928571469e-05	-1.51E-06	1.69632716277078e-05	-0.00010563	1.09830212294391e-05
23	13	1/30/23	5.84750118225798e-05	3.94622022054968e-05	4.30399930430325e-05	7.95262600168971e-05	1.54350187795473e-05	-4.01E-05
24	12	1/26/23	-3.18E-05	3.08626873403155e-05	3.74733784786065e-05	9.74654168309118e-06	-6.93E-05	2.11161456572244e-05
25	7	1/9/23	8.96634844369052e-05	1.70291783421267e-05	6.49665773670297e-05	2.45889348055084e-05	2.46969070698755e-05	-7.56E-06
26	6	1/5/23	0.000104999	1.64835963387193e-05	7.50538386702406e-05	1.89501723524289e-05	2.99450523609577e-05	-2.47E-06
27	5	1/2/23	4.13051183329861e-05	4.46354574492811e-05	0.000146172	3.71988114087178e-05	-0.000104867	7.43664604056323e-06
28	4	12/28/22	3.01937957474992e-05	2.27584962011029e-05	3.0398947678083e-05	3.07781617387144e-05	-2.05E-07	-8.02E-06
